# Supplementary material for: PSEN2 Thr421Met Mutation in a Patient with Early Onset Alzheimer’s Disease
Source: Int J Mol Sci. 2022 Nov 1;23(21):13331. doi: 10.3390/ijms232113331 (PMC9656741; doi:10.3390/ijms232113331)
Supplement: Supplementary file 1 [file ijms-23-13331-s001.zip]

Archive with 1 entries (1 files):
- ijms-1932674-supplementary.pdf
